# Supplementary material for: Dalpiciclib and pyrotinib in women with HER2-positive advanced breast cancer: a single-arm phase II trial
Source: Nat Commun. 2023 Oct 7;14:6272. doi: 10.1038/s41467-023-41955-7 (PMC10560297; doi:10.1038/s41467-023-41955-7)
Supplement: Supplementary file 4 — Source Data [file 41467_2023_41955_MOESM4_ESM.xlsx]

## Sheet: Figure 2
Figure 2. Tumor response.
a. Swimmer’s plot showing patterns of response in patients and the duration of response.
No.	Time to PR (mo)	Time to CR (mo)	Time to PD (mo)	Time to Discontinuation without PD (mo)	Time to data cutoff (mo) in pts still on treatment	Time to 2nd PD (mo)
019			0.69
022			0.82
015			1.81
040			1.81
029			2.56
001			2.89
034	1.81			3.65
027	1.77		4.44
025			5.45
018	1.97		5.55
021	1.77		7.23
024			7.23
007	3.71			7.29
028			7.33
012	1.87		7.36
008	4.63		9.1
011	1.91		9.1
041			9.2
004			9.3
036	1.94			10.45
042	1.84		11.04
035	1.81		4.63			12.8131
017	3.68		10.97			14.653
003	1.77		16.56
030	0.82		16.56
023	2		19.32
026	1.74	3.61		19.35
032	1.91		20.01
013	1.77		12.88			21.1253
039	1.68				23.92
033	1.74				24.97
014	1.84		7.39			25.0349
031	1.84				25.53
010	1.84	22.05	27.24
020	1.97				28.22
016	1.84				28.45
006	2		30.13
005	1.91		33.87
009					33.97
002	1.81				36.3
b. Waterfall plot.
No.	Changes of target lesions in HR- pts (%)	Changes of target lesions in HR+ pts (%)
22	55.77
40	50.98
19		38.89
28	30
41		30
15		14.12
25		9.68
29	2.63
24		0
9		-11.11
1		-12.7
4		-21.4
8		-33.33
14	-37.04
17		-40
34		-44.83
12		-45.83
20		-49.19
13		-50
42	-50
11		-53.12
35		-53.33
30	-54.17
21	-55.56
2	-60
36	-60
18		-61.35
31	-61.54
3	-63.9
27	-66.67
33	-66.67
23	-68.29
6	-69.17
32	-69.7
7	-73.7
5	-80.56
26	-81.49
39		-85.48
16	-89.25
10	-100

## Sheet: Figure 3
Figure 3. Kaplan-Meier estimates of progression-free survival in overall efficacy-evaluable population and subgroups of different HR status.
No.	PFS (mo)	PFS status in evaluable pts	PFS status in HR+ pts	PFS status in HR- pts
022	0.82	1		1
023	19.32	1		1
024	7.23	1	1
025	5.45	1	1
026	16.72	0		0
027	4.44	1		1
028	7.33	1		1
029	2.56	1		1
030	16.56	1		1
031	23	0		0
032	20.01	1		1
033	22.9	0		0
034	3.65	0	0
035	4.63	1	1
036	9.07	0		0
039	22.31	0	0
040	1.81	1		1
041	9.2	1	1
042	11.04	1		1

## Sheet: Supplementary Figure 1
Supplementary Figure 1. Objective response in subgroups.
	HR+	HR 1~10%	HR ＞10%		Pior 0 line	Pior 1 line		Trast-treated	Trast-naive		Trast-resistant	Trast-sensitive		Visceral metastasis	Brain metastasis	Without visceral metastasis
lower limit	0.308	0.147	0.251		0.509	0.408		0.46	0.462		0.266	0.593		0.53	0.546	0.094
relative risk	0.556	0.6	0.539		0.75	0.65		0.667	0.769		0.533	0.8		0.703	0.846	0.667
upper limit	0.785	0.947	0.808		0.913	0.846		0.835	0.95		0.787	0.931		0.841	0.981	0.992

## Sheet: Supplementary Figure 2
Supplementary Figure 2. Progression-free survival in subgroups of different trastuzumab-sensitive status.
H-sensitive pts				H-resistant pts
No.	PFS (mo)	PFS status		No.	PFS (mo)	PFS status
001	2.89	1		003	16.56	1
002	33.97	0		004	9.3	1
005	33.87	1		006	30.13	1
008	9.1	1		007	7.29	0
009	32.36	0		010	27.24	1
013	12.88	1		011	9.1	1
014	7.39	1		012	7.36	1
015	1.81	1		019	0.69	1
016	26.61	0		022	0.82	1
017	10.97	1		024	7.23	1
018	5.55	1		028	7.33	1
020	25.33	0		029	2.56	1
021	7.23	1		030	16.56	1
023	19.32	1		040	1.81	1
025	5.45	1		042	11.04	1
026	16.72	0
027	4.44	1
031	23	0
032	20.01	1
033	22.9	0
034	3.65	0
035	4.63	1
036	9.07	0
039	22.31	0
041	9.2	1

## Sheet: Supplementary Figure 3
Supplementary Figure 3. Progression-free survival in patients with brain metastasis (BM) at baseline.
No.	PFS (mo)	PFS status	PFS2 (mo)	PFS2 status
005	33.87	1	33.87	1
013	12.88	1	21.1253	1
014	7.39	1	25.0349	1
016	26.61	0	26.61	0
017	10.97	1	14.653	1
019	0.69	1	0.69	1
021	7.23	1	7.23	1
023	19.32	1	19.32	1
025	5.45	1	5.45	1
026	16.72	0	16.72	0
031	23	0	23	0
035	4.63	1	12.8131	1
042	11.04	1	11.04	1
